# Supplementary material for: Prevalence of Vancomycin-Resistant Enterococcus (VRE) in Poultry in Malaysia: The First Meta-Analysis and Systematic Review
Source: Antibiotics (Basel). 2022 Jan 28;11(2):171. doi: 10.3390/antibiotics11020171 (PMC8868266; doi:10.3390/antibiotics11020171)
Supplement: Supplementary file 1 [file antibiotics-11-00171-s001.zip]

Archive with 3 entries (3 files):
- JBI STUDY QUALITY S3.pdf
- Supplementary File S1.pdf
- Supplementary File S2.pdf
